# Supplementary material for: Evaluating the Quality and Features of Visual Acuity Apps Using the Mobile App Rating Scale: Systematic Review
Source: JMIR Mhealth Uhealth. 2025 Dec 12;13:e65997. doi: 10.2196/65997 (PMC12700333; doi:10.2196/65997)
Supplement: Multimedia Appendix 1 [file mhealth-v13-e65997-s001.xlsx]

## Sheet: Demographics
App Characteristics											Distance VA Tests						Other Tests
App Name	Developer	App Store	Target Audience	Number of Reviews	Average Stars	Release Date (for Apple apps earliest given version date)	Last update	Other Languages	In-app purchases	In-app advertisements	Snellen Chart	ETDRS	Tumbling E	Landolt C	Pediatric/Pictures	Other	Near VA	Color Vision	Contrast	Astigmatism (Dial or Line Test)	Amsler Grid	Pupillary Distance	OKN Drum	Worth 4 Dot	Educational Materials	Calculators	Other Tests	Other Features
Asia Retina	Skubbs	Google Play	Patients	0	N/A	2022-06-23	2022-07-19	None	N	N	Y	N	N	N	N	N	N	Y	Y	Y	Y	N	N	N	N	N	Y	Dry eye quiz, Appointment link
Easy Vision Exam	Barbaroi Ware	Google Play	Patients	387	2.6	2020-03-02	2023-08-14	Japanese	N	Y	N	N	Y	Y	N	N	N	N	N	N	N	N	N	N	N	N	N
Eye chart mobile	DcRovshan	Google Play	Providers/Patients	0	N/A	2022-05-22	2022-11-14	None	N	Y	N	N	N	N	N	Y	N	N	N	N	N	N	N	N	N	N	N
Eye exam	Andrei Brusentsov	Google Play	Patients	10063	4.1	2014-10-31	2024-05-16	None	N	Y	Y	N	Y	Y	Y	N	N	N	N	N	N	N	N	N	N	N	N	History of tests, reminder notifications to take tests.
Eye Handbook	Cloud Nine Development	Google Play	Providers	1149	4.2	2011-05-29	2024-06-12	None	N	Y	Y	N	N	N	Y	N	Y	Y	Y	N	Y	N	Y	Y	Y	Y	Y	Duochrome test, peds fixation targets, fluorescien blue, red screen
Eye Health Manager	Nikita Tyart	Google Play	Patients	0	N/A	2020-05-11	2024-01-25	Russian	N	N	N	N	N	N	N	Y	N	Y	Y	Y	N	N	N	N	N	N	Y	Ishihara and color shade perception, duochrome test, history of results
Eye Patient	Cloud Nine Development	Google Play	Patients	119	3.8	2018-10-23	2024-06-07	None	N	Y	N	N	N	N	N	N	Y	Y	Y	Y	Y	N	N	N	Y	N	Y	Visual field test with red dot, duochrome test, IOL calculator, doctor info, appointment/medicine reminders
Eye Test - Visual Optometry	Toprank	Google Play	Patients	124	3.8	2023-05-08	2023-12-19	None	N	Y	Y	N	N	Y	N	Y	N	Y	Y	Y	N	N	Y	N	N	N	N	Eye exercises and games
Eye Test Exam	M'n Labs	Google Play	Patients	0	N/A	2023-04-28	2023-06-12	None	N	Y	N	N	N	N	N	Y	N	Y	N	N	N	N	N	N	N	N	N	N
Eye Test Girls	fmroid	Google Play	patients	423	3.3	2011-09-04	2023-09-21	None	N	Y	N	N	Y	Y	N	N	N	N	N	N	N	N	N	N	N	N	N	N
EyeCharts - Visual Acuity	JUAN C.L.C	Google Play	Providers	0	N/A	2021-09-03	2024-02-26	Portuguese and Spanish	Y	N	N	N	N	Y	Y	N	N	N	Y	Y	Y	N	Y	Y	Y	N	Y	Hands and animals presumably for children. Eye anatomy, cataract and glaocma simulator, surgery videos, Schober test
EyeD - Smart Blink Reminder	Autoyos	Google Play	patients	0	N/A	2023-05-25	2024-02-16	None	N	N	N	N	Y	N	N	N	N	N	N	N	N	N	N	N	Y	N	N	Blink reminders, blink exercises and dry eye routines
Eyesight: Eye Exercise & Test	Arka iTech	Google Play	Patients	122	4.4	2023-09-09	2023-09-09	None	N	Y	N	N	Y	N	N	N	N	N	N	N	N	N	N	N	N	N	N	Lazy eye and dry eye exercises
Optical visual test	Alejo Apps	Google Play	Patients	0	N/A	2024-06-12	2023-11-28	None	N	Y	Y	N	N	N	N	N	N	Y	N	Y	N	N	N	N	N	N	N	N
OptoCharts - All eye tests	Shadi AboelNaga	Google Play	Providers	119	2.6	2023-05-09	2023-05-09	None	Y	N	N	N	N	Y	N	Y	N	Y	N	Y	N	N	N	Y	N	N	N	Amsler grid, contrast, OKN drum, Tumbling E, pediatric charts are paid only.
Optometry eye distance measure	ds.optometry	Google Play	Providers	625	1.7	2023-09-07	2023-09-07	None	Y	N	Y	N	Y	Y	N	N	N	N	N	N	N	Y	N	N	N	Y	Y	Glassess size measurements.
Peek Acuity	Peek Vision	Google Play	Providers	259	3.7	2023-06-24	2023-07-24	None	N	N	N	N	Y	N	N	N	N	N	N	N	N	N	N	N	N	N	N	Bad vision simulator
Smart Optometry - Eye Tests	Smart Optometry d.o.o.	Google Play	Providers	1738	4.1	2024-03-15	2023-09-26	Croatian, Czech, French, German, Italian, Polish, Russian, Slovenian, Spanish, Norwegian	Y	Y	Y	N	Y	Y	N	Y	N	Y	Y	N	Y	N	Y	Y	N	N	Y	Hirschberg, Schober, Maze, Fluorescein light, red desaturation, duochrome test, mem retinoscopy, accomodation, aniseikonia. Requires pro for vertex conversion and va acuity conversion calculators.
Snellen Chart	Joao Meneses	Google Play	Providers/Patients	298	4.1	2016-06-06	2024-06-11	N	N	N	Y	N	N	N	N	N	N	N	N	N	N	N	N	N	N	N	N	N
Snellen Chart	Fonlow	Google Play	Providers/Patients	0	N/A	2019-11-09	2024-01-30	N	N	N	Y	N	N	N	N	N	N	N	N	N	N	N	N	N	N	N	N	N
Vision Tests	Appzileiro	Google Play	Patients	1106	3.3	2021-05-25	2023-12-23	Portuguese, Spanish	N	Y	Y	N	N	N	N	Y	N	Y	N	Y	Y	N	N	N	Y	N	N	Eye exercises
VisionCare	VisionCare Team	Google Play	Patients	0	N/A	2023-04-12	2023-04-12	Chinese, Hindi	N	N	N	N	Y	N	N	N	N	Y	N	Y	N	N	N	N	N	N	Y	Eye disease scanner photography
WHOeyes	World Health Organization	Google Play	Patients	0	N/A	2023-09-12	2024-04-11	Arabic, Chinese, French, Russian, Spanish	N	N	N	N	Y	N	N	N	Y	N	N	N	N	N	N	N	Y	N	N	N
Asia Retina	Skubbs	Apple	Patients	N/A	N/A	2018-07-11	2022-07-08	None	N	N	Y	N	N	N	N	N	N	Y	Y	Y	Y	N	N	N	Y	N	Y	Dry eye quesionnaire
Easy Vision Log	Kentaro Hosokawa	Apple	Patients	0	5	2020-08-30	2023-07-18	Japanese	N	Y	N	N	Y	Y	N	N	N	N	N	N	N	N	N	N	N	N	N	N
Eye Handbook	Cloud Nine Development LLC	Apple	Providers	116	4.8	2021-10-30	2024-06-08	None	N	Y	Y	N	N	N	Y	Y	Y	Y	Y	N	Y	N	Y	Y	Y	Y	Y	Duochrome Test, Fluorescein Light, Peds Fixation Target, Red Screen Bilateral, Red Screen Unilateral
Eye Patient	Cloud Nine Development LLC	Apple	Patients	10	4.6	2020-04-06	2024-04-30	None	N	N	N	N	N	N	N	N	Y	Y	Y	Y	Y	N	N	N	Y	Y	Y	Visual Field
Eye Test 2020	Isam Al Saadi	Apple	Patients	0	1	2019-12-22	2020-01-23	Arabic	N	N	N	N	Y	N	N	N	N	Y	N	Y	N	N	N	N	N	N	Y	Field of Vision Check, Dress Color Check
Eye Test Snellen Ishihara	Claire Holmes	Apple	Patients	9	2.1	2011-10-25	2018-11-08	None	N	Y	Y	N	N	N	N	N	N	Y	N	N	N	N	N	N	N	N	N	N
Eye XM Virtual Visit	Eyenexo LLC	Apple	Patients	0	5	N/A	N/A	Spanish	N	N	N	N	Y	N	N	N	N	N	N	N	N	Y	N	N	N	N	N	Eye scan
E-Y-E-Check	yinswork	Apple	Patients	1	1	2020-02-20	2023-02-22	Simplified Chinese, Traditional Chinese	N	Y	N	N	Y	N	N	N	N	N	N	N	N	N	N	N	N	N	N	N
eyeCuity: Near Vision Card	Isdin Oke	Apple	Providers/Patients	1	4.3	2019-07-30	2020-08-10	None	N	N	Y	N	N	N	Y	Y	N	N	N	N	N	N	N	N	N	N	N	N
Eyes Checker	Isam Al Saadi	Apple	Patients	N/A	N/A	2018-07-01	2018-07-01	Arabic	N	Y	N	N	N	Y	N	N	N	Y	Y	N	N	N	N	N	N	N	Y	Focus Vision Check
Eye'sTest	Takeshi Kawai	Apple	Patients	N/A	N/A	2012-07-13	2017-10-08	Japanese, Korean, Simplified Chinese, Traditional Chinese	N	Y	N	N	N	Y	N	N	N	N	N	N	N	N	N	N	N	N	N	N
EyeTesterFree	FUSO PRECISION	Apple	Patients	1	1	2012-03-28	2016-05-23	Japanese	N	Y	N	N	N	Y	N	N	N	N	N	N	N	N	N	N	N	N	N	N
eyeTests Easy	George Kong softwares	Apple	Providers/Patients	2	1	2012-01-28	2015-08-05	Japanese	N	N	Y	N	Y	N	Y	N	Y	Y	N	Y	Y	N	N	N	N	N	Y	Fixation aid
Home vision check	Zachary Silver	Apple	Patients	4	5	2020-04-21	2022-03-20	None	N	N	Y	N	N	N	Y	N	N	N	N	N	N	N	N	N	N	N	N	Child test for distance VA
NYU Langone Eye Test	NYU Langone Medical Center	Apple	Patients	4	4.5	2021-03-31	2024-03-01	None	N	N	N	N	N	N	N	Y	N	N	N	N	N	N	N	N	N	N	N	N
OcularCheck: Acuity Exam	Project ORBIS International Inc (Soham Govande in description)	Apple	Patients	6	4	2019-12-29	2021-12-09	None	N	N	Y	Y	Y	N	Y	Y	N	N	N	N	N	N	N	N	Y	N	N	N
REST Rapid Eye Screening Test	ZU QUAN IK	Apple	Patients	N/A	N/A	No information found	N/A	None	N	N	N	N	Y	N	N	N	N	N	N	N	N	N	N	N	N	N	N	N
Smart Optometry - Eye Tests	Smart Optometry	Apple	Providers	20	4.4	2017-01-04	2023-10-17	Croatian, Czech, French, German, Italian, Norwegian Bokmal, Polish, Russian, Slovenian, Spanish	Y	Y	Y	N	Y	Y	N	Y	N	Y	Y	N	Y	N	Y	Y	N	N	Y	Schober Test, Fluroscein Light, Duochrome, Accommodation, Aniseikonia, MEM Retinoscopy, Red Desaturation, Hirschberg
Telehealth Eye Test	Just for Eyes	Apple	Providers/Patients	0	2.3	2020-04-17	2020-04-23	None	N	N	N	N	Y	N	N	Y	N	N	N	N	Y	N	N	N	N	N	Y	Y
WHOeyes	World Health Organization	Apple	Patients	0	5	2023-09-15	2024-04-11	Arabic, French, Russian, Chinese, Spanish	N	N	N	N	Y	N	N	N	Y	N	N	N	N	N	N	N	Y	N	N	N
LooC - Mobile eye test	mathHeartCode UG(haftungsbeschraenkt)	Apple	Patients	14	4.1	2010-12-03	2022-05-26	None	N	N	N	N	Y	Y	N	N	Y	Y	N	N	Y	N	N	N	N	N	N	N
Android		Patients	14		<1 year ago	1
		Providers	6		1-2 years ago	6
		Both	3		<3 years ago	3
Apple		Patients	16		>3 years ago	11
		Providers	2		Unknown
		Both	3		<1 year ago	0
Total		Patients	30		1-2 years ago	0					18	1	20	13		13	7	19	12	13	12	2	6	6	11	4
		Providers	8		<3 years ago	1					25	42	23	30		30	36	24	31	30	31	41	37	37	32	39
		Both	6		>3 years ago	17
					Unknown	2

## Sheet: Demographics Table
		Android	Apple			Android	Apple			Android	Apple		Android Ads	Apple Ads		Android purchases	Apple purchases
		2022-07-19	2022-07-08		<1 month ago	0	0	0		None	None		N	N		N	N						App Characteristic	Google Play Store (n=23), n (%)	Apple App Store (n=21), n (%)	Total (n=44), n (%)
		2023-08-14	2023-07-18		1-3 months ago	0	0	0		Japanese	Japanese		Y	Y		N	N						Target Audience
		2022-11-14	2024-06-08		3-6 months ago	0	0	0		None	None		Y	Y		N	N						Providers	14 (60.9)	15 (71.4)	29 (65.9)
		2024-05-16	2024-04-30		6 months - 1 year ago	1	0	1		None	None		Y	N		N	N						Patients	6 (26.1)	3 (14.3)	9 (20.5)
		2024-06-12	2020-01-23		1-2 years ago	18	6	24		None	Arabic		Y	N		N	N						Both	3 (13.0)	3 (14.3)	6 (13.6)
		2024-01-25	2018-11-08		>2 years ago	4	12	16		Russian	None		N	Y		N	N						App Release Date
		2024-06-07	N/A		Unknown	0	2	2		None	Spanish		Y	N		N	N						<1 year ago	5 (21.7)	1 (4.8)	6 (13.6)
		2023-12-19	2023-02-22							None	Simplified Chinese, Traditional Chinese		Y	Y		N	N						1-2 years ago	6 (26.1)	0 (0.0)	6 (13.6)
		2023-06-12	2020-08-10							None	None		Y	N		N	N						2-3 years ago	3 (13.0)	1 (4.8)	4 (9.1)
		2023-09-21	2018-07-01							None	Arabic		Y	Y		N	N						>3 years ago	9 (39.1)	17 (81.0)	26 (59.1)
		2024-02-26	2017-10-08							Portuguese and Spanish	Japanese, Korean, Simplified Chinese, Traditional Chinese		N	Y		Y	N						Unknown	0 (0.0)	2 (9.5)	2 (4.5)
		2024-02-16	2016-05-23							None	Japanese		N	Y		N	N						Most Recent Update
		2023-09-09	2015-08-05							None	Japanese		Y	N		N	N						<1 month ago	3 (13.0)	1 (4.8)	4 (9.1)
		2023-11-28	2022-03-20							None	None		Y	N		N	N						1-3 months ago	2 (8.7)	2 (9.5)	4 (9.1)
		2023-05-09	2024-03-01							None	None		N	N		Y	N						3-6 months ago	4 (17.4)	1 (4.8)	5 (11.4)
		2023-09-07	2021-12-09							None	None		N	N		Y	N						6 months - 1 year ago	9 (39.1)	2 (9.5)	11 (25.0)
		2023-07-24	N/A							None	None		N	N		N	N						1-2 years ago	5 (21.7)	2 (9.5)	7 (15.9)
		2023-09-26	2023-10-17				Spanish	4	3	Croatian, Czech, French, German, Italian, Polish, Russian, Slovenian, Spanish, Norwegian	Croatian, Czech, French, German, Italian, Norwegian Bokmal, Polish, Russian, Slovenian, Spanish		Y	Y		Y	Y						>2 years ago	0 (0.0)	11 (52.4)	11 (25.0)
		2024-06-11	2020-04-23				Portuguese	2	1	N	None		N	N		N	N						Unknown	0 (0.0)	2 (9.5)	2 (4.5)
		2024-01-30	2024-04-11				Japanese	1	4	N	Arabic, French, Russian, Chinese, Spanish		N	N		N	N						Apps with languages besides English
		2023-12-23					Russian	3	2	Portuguese, Spanish			Y			N							Spanish	4 (17.4)	3 (14.3)	7 (15.9)
		2023-04-12					Chinese	2	3	Chinese, Hindi			N			N							Portuguese	2 (8.7)	1 (4.8)	3 (6.8)
		2024-04-11					Arabic	1	2	Arabic, Chinese, French, Russian, Spanish			N			N							Japanese	1 (4.3)	4 (19.0)	5 (11.4)
							French	2	2														Russian	3 (13.0)	2 (9.5)	5 (11.4)
							Other	2	2														Chinese	2 (8.7)	3 (14.3)	5 (11.4)
													12	8		4	1						Arabic	1 (4.3)	2 (9.5)	3 (6.8)
																							French	2 (8.7)	2 (9.5)	4 (9.1)
																							Other	2 (8.7)	2 (9.5)	4 (9.1)
																							Advertisements within the app	12 (52.2)	8 (38.1)	20 (45.5)
																							Paid features within the app	4 (17.4)	1 (4.8)	5 (11.4)

## Sheet: Combined Android Rating
	Section A: Engagement							Section B: Functionality						Section C: Aesthetics					Section D: Information									Section E: Subjective Quality
App Name	1. Entertainment	2. Interest	3. Customization	4. Interactivity	5. Target group	Mean	SD	6. Performance	7. Ease of Use	8. Navigation	9. Gestural design	Mean	SD	10. Layout	11. Graphics	12. Visual appeal	Mean	SD	13. Accuracy of app description	14. Goals	15. Quality of information	16. Quantity of information	17. Visual information	18. Credibility of source	19. Evidence Based	Mean	SD	20. Would you recommend this app to people who might benefit from it?	21. How many times do you think you would use this app in the next 12 months if it was relevant to you?	22. Would you pay for this app?	23. What is your overall (star) rating of the app?	Mean	SD
Asia Retina	3	4	2	3	3	3	0.707107	4	5	4	4	4.25	0.5	4	4	5	4.33333	0.57735	4	4	4	4	N/A	3	N/A	3.8	0.447214	2	2	1	3	2	0.816497
Easy Vision Exam	4	3	3	3	4	3.4	0.547723	5	5	4	4	4.5	0.57735	4	3	4	3.66667	0.57735	5	5	N/A	N/A	N/A	1	N/A	3.66667	2.3094	1	1	1	3	1.5	1
Eye chart mobile	1	1	1	1	2	1.2	0.447214	4	1	2	2	2.25	1.25831	2	1	1	1.33333	0.57735	2	3	N/A	N/A	1	1	N/A	1.75	0.957427	1	1	1	1	1	0
Eye exam	3	3	2	3	4	3	0.707107	4	4	4	4	4	0	4	3	2	3	1	4	4	N/A	N/A	4	2	N/A	3.5	1	2	1	1	2	1.5	0.57735
Eye Handbook	4	5	4	5	5	4.6	0.547723	5	4	5	5	4.75	0.5	4	4	4	4	0	5	5	5	5	5	5	4	4.85714	0.377964	5	5	5	5	5	0
Eye Health Manager	4	3	3	3	4	3.4	0.547723	4	4	4	5	4.25	0.5	4	3	4	3.66667	0.57735	4	5	N/A	N/A	4	1	N/A	3.5	1.73205	3	2	2	4	2.75	0.957427
Eye Patient	5	5	4	4	4	4.4	0.547723	4	5	4	5	4.5	0.57735	5	4	4	4.33333	0.57735	5	5	5	5	4	4	N/a	4.66667	0.516398	4	4	2	4	3.5	1
Eye Test - Visual Optometry	4	4	2	4	4	3.6	0.894427	3	4	4	3	3.5	0.57735	4	3	4	3.66667	0.57735	3	4	N/A	N/A	4	1	N/A	3	1.41421	2	2	1	2	1.75	0.5
Eye Test Exam	1	1	1	1	2	1.2	0.447214	2	3	4	4	3.25	0.957427	1	2	2	1.66667	0.57735	2	2	N/A	N/A	N/A	1	N/A	1.66667	0.57735	1	1	1	1	1	0
Eye Test Girls	3	3	2	2	3	2.6	0.547723	4	4	3	4	3.75	0.5	2	2	3	2.33333	0.57735	3	4	N/A	N/A	2	1	N/A	2.5	1.29099	1	1	1	1	1	0
EyeCharts - Visual Acuity	3	3	2	2	3	2.6	0.547723	3	2	2	2	2.25	0.5	2	2	1	1.66667	0.57735	3	3	3	2	3	1	N/A	2.5	0.83666	2	2	1	2	1.75	0.5
EyeD - Smart Blink Reminder	3	4	3	4	3	3.4	0.547723	4	4	4	4	4	0	4	4	3	3.66667	0.57735	4	3	4	4	4	2	N/A	3.5	0.83666	2	3	1	3	2.25	0.957427
Eyesight: Eye Exercise & Test	4	4	3	4	3	3.6	0.547723	4	3	4	4	3.75	0.5	3	3	3	3	0	4	3	N/A	N/A	3	2	N/A	3	0.816497	2	2	1	2	1.75	0.5
Optical visual test	2	1	2	2	2	1.8	0.447214	3	3	3	4	3.25	0.5	3	3	2	2.66667	0.57735	3	2	N/A	N/A	N/A	1	N/A	2	1	1	1	1	1	1	0
OptoCharts - All eye tests	2	2	3	2	3	2.4	0.547723	3	2	2	2	2.25	0.5	2	2	2	2	0	3	3	N/A	N/A	N/A	1	N/A	2.33333	1.1547	1	2	1	2	1.5	0.57735
Optometry eye distance measure	2	2	2	3	3	2.4	0.547723	3	3	3	3	3	0	3	3	3	3	0	4	4	N/A	N/A	4	1	N/A	3.25	1.5	2	1	1	2	1.5	0.57735
Peek Acuity	3	4	4	3	4	3.6	0.547723	4	5	4	5	4.5	0.57735	5	5	4	4.66667	0.57735	5	5	N/A	N/A	N/A	3	4	4.25	0.957427	4	4	4	4	4	0
Smart Optometry - Eye Tests	3	4	3	3	4	3.4	0.547723	4	4	4	4	4	0	5	4	4	4.33333	0.57735	4	5	4	4	N/A	3	N/A	4	0.707107	3	3	3	3	3	0
Snellen Chart (Joao Meneses)	1	2	3	2	4	2.4	1.14018	4	4	4	4	4	0	3	3	3	3	0	5	5	N/A	N/A	N/A	1	N/A	3.66667	2.3094	3	2	1	3	2.25	0.957427
Snellen Chart (Fonlow)	2	2	3	3	3	2.6	0.547723	4	3	4	4	3.75	0.5	3	3	2	2.66667	0.57735	5	4	N/A	N/A	N/A	1	N/A	3.33333	2.08167	3	2	1	3	2.25	0.957427
Vision Tests	3	3	2	3	3	2.8	0.447214	3	4	3	2	3	0.816497	3	3	4	3.33333	0.57735	4	3	2	3	N/A	1	N/A	2.6	1.14018	2	2	1	2	1.75	0.5
VisionCare	4	4	3	3	4	3.6	0.547723	2	4	3	3	3	0.816497	4	5	5	4.66667	0.57735	4	3	N/A	N/A	N/A	2	N/A	3	1	2	1	1	2	1.5	0.57735
WHOeyes	3	4	2	3	4	3.2	0.83666	4	4	5	4	4.25	0.5	5	4	4	4.33333	0.57735	5	4	4	4	N/A	5	N/A	4.4	0.547723	3	2	1	4	2.5	1.29099

## Sheet: Combined Android Means
Android																Android
App Name	Engagement Mean	SD	Functionality Mean	SD	Aesthetics Mean	SD	Information Mean	SD	Subjective Quality Mean	SD	Total Mean	SD				App Name (Developer)	Engagement, mean (SD)	Functionality, mean (SD)	Aesthetics, mean (SD)	Information, mean (SD)	Subjective Quality, mean (SD)	Total, mean (SD)			Android total means	Apple total means
Asia Retina	3	0.707107	4.25	0.5	4.33333	0.57735	3.8	0.447214	2	0.816497	3.47667	0.980334				Asia Retina (Skubbs)	3.00 (0.71)	4.25 (0.50)	4.33 (0.58)	3.80 (0.45)	2.00 (0.82)	3.48 (0.98)			3.47667	3.34		t-Test: Two-Sample Assuming Unequal Variances
Easy Vision Exam	3.4	0.547723	4.5	0.57735	3.66667	0.57735	3.66667	2.3094	1.5	1	3.34667	1.11221				Easy Vision Exam (Barbaroi Ware)	3.40 (0.55)	4.50 (0.58)	3.67 (0.58)	3.67 (2.31)	1.50 (1.00)	3.35 (1.11)			3.34667	3.28333
Eye chart mobile	1.2	0.447214	2.25	1.25831	1.33333	0.57735	1.75	0.957427	1	0	1.50667	0.498135				Eye chart mobile (DcRovshan)	1.20 (0.45)	2.25 (1.26)	1.33 (0.58)	1.75 (0.96)	1.00 (0.00)	1.51 (0.50)			1.50667	4.22333			Variable 1	Variable 2
Eye exam	3	0.707107	4	0	3	1	3.5	1	1.5	0.57735	3	0.935414				Eye exam (Andrei Brusentsov)	3.00 (0.71)	4.00 (0.00)	3.00 (1.00)	3.50 (1.00)	1.50 (0.58)	3.00 (0.94)			3	4.31667		Mean	3.04296	2.9374
Eye Handbook	4.6	0.547723	4.75	0.5	4	0	4.85714	0.377964	5	0	4.64143	0.387312				Eye Handbook (Cloud Nine Development)	4.60 (0.55)	4.75 (0.50)	4.00 (0.00)	4.86 (0.38)	5.00 (0.00)	4.64 (0.39)			4.64143	2.43333		Variance	0.646148	0.591549
Eye Health Manager	3.4	0.547723	4.25	0.5	3.66667	0.57735	3.5	1.73205	2.75	0.957427	3.51333	0.538955				Eye Health Manager (Nikita Tyart)	3.40 (0.55)	4.25 (0.50)	3.67 (0.58)	3.50 (1.73)	2.75 (0.96)	3.51 (0.54)			3.51333	2.19		Observations	23	20
Eye Patient	4.4	0.547723	4.5	0.57735	4.33333	0.57735	4.66667	0.516398	3.5	1	4.28	0.45375				Eye Patient (Cloud Nine Development)	4.40 (0.55)	4.50 (0.58)	4.33 (0.58)	4.67 (0.52)	3.50 (1.00)	4.28 (0.45)			4.28	2.62		Hypothesized Mean Difference	0
Eye Test - Visual Optometry	3.6	0.894427	3.5	0.57735	3.66667	0.57735	3	1.41421	1.75	0.5	3.10333	0.800555				Eye Test - Visual Optometry (Toprank)	3.60 (0.89)	3.50 (0.58)	3.67 (0.58)	3.00 (1.41)	1.75 (0.50)	3.10 (0.80)			3.10333	2.86		df	41
Eye Test Exam	1.2	0.447214	3.25	0.957427	1.66667	0.57735	1.66667	0.57735	1	0	1.75667	0.884402				Eye Test Exam (M'n Labs)	1.20 (0.45)	3.25 (0.96)	1.67 (0.58)	1.67 (0.58)	1.00 (0.00)	1.76 (0.88)			1.75667	2.76667		t Stat	0.439546
Eye Test Girls	2.6	0.547723	3.75	0.5	2.33333	0.57735	2.5	1.29099	1	0	2.43667	0.978548				Eye Test Girls (fmroid)	2.60 (0.55)	3.75 (0.50)	2.33 (0.58)	2.50 (1.29)	1.00 (0.00)	2.44 (0.98)			2.43667	2.08333		P(T<=t) one-tail	0.331287
EyeCharts - Visual Acuity	2.6	0.547723	2.25	0.5	1.66667	0.57735	2.5	0.83666	1.75	0.5	2.15333	0.426777				EyeCharts - Visual Acuity (JUAN C.L.C)	2.60 (0.55)	2.25 (0.50)	1.67 (0.58)	2.50 (0.84)	1.75 (0.50)	2.15 (0.43)			2.15333	2.81667		t Critical one-tail	1.68288
EyeD - Smart Blink Reminder	3.4	0.547723	4	0	3.66667	0.57735	3.5	0.83666	2.25	0.957427	3.36333	0.662738				EyeD - Smart Blink Reminder (Autoyos)	3.40 (0.55)	4.00 (0.00)	3.67 (0.58)	3.50 (0.84)	2.25 (0.96)	3.36 (0.66)			3.36333	1.57333		P(T<=t) two-tail	0.662574
Eyesight: Eye Exercise & Test	3.6	0.547723	3.75	0.5	3	0	3	0.816497	1.75	0.5	3.02	0.787877				Eyesight: Eye Exercise & Test (Arka iTech)	3.60 (0.55)	3.75 (0.50)	3.00 (0.00)	3.00 (0.82)	1.75 (0.50)	3.02 (0.79)			3.02	1.88333		t Critical two-tail	2.01954
Optical visual test	1.8	0.447214	3.25	0.5	2.66667	0.57735	2	1	1	0	2.14333	0.857937				Optical visual test (Alejo Apps)	1.80 (0.45)	3.25 (0.50)	2.67 (0.58)	2.00 (1.00)	1.00 (0.00)	2.14 (0.86)			2.14333	3.24333
OptoCharts - All eye tests	2.4	0.547723	2.25	0.5	2	0	2.33333	1.1547	1.5	0.57735	2.09667	0.366364				OptoCharts - All eye tests (Shadi AboelNaga)	2.40 (0.55)	2.25 (0.50)	2.00 (0.00)	2.33 (1.15)	1.50 (0.58)	2.10 (0.37)			2.09667	3.43333
Optometry eye distance measure	2.4	0.547723	3	0	3	0	3.25	1.5	1.5	0.57735	2.63	0.704982				Optometry eye distance measure (ds.optometry)	2.40 (0.55)	3.00 (0.00)	3.00 (0.00)	3.25 (1.50)	1.50 (0.58)	2.63 (0.70)			2.63	3.45476
Peek Acuity	3.6	0.547723	4.5	0.57735	4.66667	0.57735	4.25	0.957427	4	0	4.20333	0.421373				Peek Acuity (Peek Vision)	3.60 (0.55)	4.50 (0.58)	4.67 (0.58)	4.25 (0.96)	4.00 (0.00)	4.20 (0.42)			4.20333	3.00333
Smart Optometry - Eye Tests	3.4	0.547723	4	0	4.33333	0.57735	4	0.707107	3	0	3.74667	0.536242				Smart Optometry - Eye Tests (Smart Optometry d.o.o.)	3.40 (0.55)	4.00 (0.00)	4.33 (0.58)	4.00 (0.71)	3.00 (0.00)	3.75 (0.54)			3.74667	3.52333
Snellen Chart (Joao Meneses)	2.4	1.14018	4	0	3	0	3.66667	2.3094	2.25	0.957427	3.06333	0.765978				Snellen Chart (Joao Meneses)	2.40 (1.14)	4.00 (0.00)	3.00 (0.00)	3.67 (2.31)	2.25 (0.96)	3.06 (0.77)			3.06333	1.91
Snellen Chart (Fonlow)	2.6	0.547723	3.75	0.5	2.66667	0.57735	3.33333	2.08167	2.25	0.957427	2.92	0.607294				Snellen Chart (Fonlow)	2.60 (0.55)	3.75 (0.50)	2.67 (0.58)	3.33 (2.08)	2.25 (0.96)	2.92 (0.61)			2.92	3.79
Vision Tests	2.8	0.447214	3	0.816497	3.33333	0.57735	2.6	1.14018	1.75	0.5	2.69667	0.594465				Vision Tests (Appzileiro)	2.80 (0.45)	3.00 (0.82)	3.33 (0.58)	2.60 (1.14)	1.75 (0.50)	2.70 (0.59)			2.69667
VisionCare	3.6	0.547723	3	0.816497	4.66667	0.57735	3	1	1.5	0.57735	3.15333	1.14785				VisionCare (VisionCare Team)	3.60 (0.55)	3.00 (0.82)	4.67 (0.58)	3.00 (1.00)	1.50 (0.58)	3.15 (1.15)			3.15333
WHOeyes	3.2	0.83666	4.25	0.5	4.33333	0.57735	4.4	0.547723	2.5	1.29099	3.73667	0.84807				WHOeyes (World Health Organization)	3.20 (0.84)	4.25 (0.50)	4.33 (0.58)	4.40 (0.55)	2.50 (1.29)	3.74 (0.85)			3.73667
Total:	2.96522	0.856318	3.65217	0.752795	3.26087	0.99978	3.24959	0.884558	2.08696	1.01301	3.04296	0.803833
																Overall mean (SD, range)	2.97 (0.86, 1.2 - 4.6)	3.65 (0.75, 2.25 - 4.75)	3.26 (1.00, 1.33 - 4.67)	3.25 (0.88, 1.67 - 4.86)	2.09 (1.01, 1.00 - 5.00)	3.04 (0.80, 1.51 - 4.64)
Minimum	1.2		2.25		1.33333		1.66667		1		1.50667
Maximum	4.6		4.75		4.66667		4.85714		5		4.64143

## Sheet: Combined Apple Ratings
	Section A: Engagement							Section B: Functionality						Section C: Aesthetics					Section D: Information									Section E: Subjective Quality
App Name	1. Entertainment	2. Interest	3. Customization	4. Interactivity	5. Target group	Mean	SD	6. Performance	7. Ease of Use	8. Navigation	9. Gestural design	Mean	SD	10. Layout	11. Graphics	12. Visual appeal	Mean	SD	13. Accuracy of app description	14. Goals	15. Quality of information	16. Quantity of information	17. Visual information	18. Credibility of source	19. Evidence Based	Mean	SD	20. Would you recommend this app to people who might benefit from it?	21. How many times do you think you would use this app in the next 12 months if it was relevant to you?	22. Would you pay for this app?	23. What is your overall (star) rating of the app?	Mean	SD
Asia Retina	2	3	2	2	4	2.6	0.894427	4	4	4	4	4	0	4	4	4	4	0	4	3	4	4	N/A	3	N/A	3.6	0.547723	3	2	2	3	2.5	0.57735
Easy Vision Log	3	3	4	3	4	3.4	0.547723	4	4	4	4	4	0	4	4	3	3.66667	0.57735	4	4	4	4	N/A	2	N/A	3.6	0.894427	2	2	1	2	1.75	0.5
Eye Handbook	4	4	3	5	5	4.2	0.83666	4	4	4	4	4	0	4	4	4	4	0	5	4	5	5	5	4	N/A	4.66667	0.516398	4	5	4	4	4.25	0.5
Eye Patient	4	4	3	4	5	4	0.707107	5	4	5	5	4.75	0.5	5	4	4	4.33333	0.57735	5	4	5	5	5	3	N/A	4.5	0.83666	4	4	4	4	4	0
Eye Test 2020	2	2	1	2	3	2	0.707107	4	3	3	3	3.25	0.5	3	2	2	2.33333	0.57735	4	2	3	3	3	2	N/A	2.83333	0.752773	2	2	1	2	1.75	0.5
Eye Test Snellen Ishihara	1	1	1	1	2	1.2	0.447214	3	4	4	4	3.75	0.5	3	2	2	2.33333	0.57735	4	2	N/A	N/A	N/A	2	N/A	2.66667	1.1547	1	1	1	1	1	0
Eye XM Virtual Visit	2	2	2	3	4	2.6	0.894427	2	3	3	3	2.75	0.5	3	3	3	3	0	3	3	N/A	N/A	N/A	3	N/A	3	0	2	2	1	2	1.75	0.5
E-Y-E-Check	2	2	2	3	4	2.6	0.894427	3	4	4	4	3.75	0.5	3	3	3	3	0	4	3	3	3	N/A	3	N/A	3.2	0.447214	2	2	1	2	1.75	0.5
eyeCuity: Near Vision Card	2	1	2	1	3	1.8	0.83666	4	4	4	3	3.75	0.5	4	3	3	3.33333	0.57735	4	3	3	3	N/A	3	N/A	3.2	0.447214	2	2	1	2	1.75	0.5
Eyes Checker	1	1	1	2	3	1.6	0.894427	3	3	3	3	3	0	3	1	1	1.66667	1.1547	3	3	2	2	N/A	2	N/A	2.4	0.547723	2	2	1	2	1.75	0.5
Eye'sTest	1	2	2	2	3	2	0.707107	4	4	4	4	4	0	4	3	3	3.33333	0.57735	3	3	N/A	N/A	N/A	3	N/A	3	0	2	2	1	2	1.75	0.5
EyeTesterFree	1	1	1	1	2	1.2	0.447214	3	1	2	2	2	0.816497	2	2	2	2	0	2	1	N/A	N/A	N/A	2	N/A	1.66667	0.57735	1	1	1	1	1	0
eyeTests Easy	2	1	2	2	3	2	0.707107	2	2	2	2	2	0	2	1	2	1.66667	0.57735	3	2	3	N/A	N/A	2	N/A	2.5	0.57735	1	1	1	2	1.25	0.5
Home Vision Check	2	2	3	3	4	2.8	0.83666	4	4	4	4	4	0	4	3	3	3.33333	0.57735	4	4	4	4	4	3	N/A	3.83333	0.408248	3	2	1	3	2.25	0.957427
NYU Langone Eye Test	2	2	3	3	4	2.8	0.83666	4	4	5	4	4.25	0.5	4	4	4	4	0	4	4	4	3.2	4	4	N/A	3.86667	0.326599	3	2	1	3	2.25	0.957427
OcularCheck: Acuity Exam	2	3	3	3	4	3	0.707107	5	4	4	4	4.25	0.5	4	4	3	3.66667	0.57735	4	3	5	4	4	3	4	3.85714	0.690066	3	2	2	3	2.5	0.57735
REST Rapid Eye Screening Test	2	2	3	3	3	2.6	0.547723	4	4	4	4	4	0	4	3	4	3.66667	0.57735	3	N/A	3	3	N/A	3	N/A	3	0	2	2	1	2	1.75	0.5
Smart Optometry - Eye Tests	3	3	3	3	4	3.2	0.447214	4	4	4	4	4	0	4	4	4	4	0	4	4	4	3	N/A	3	4	3.66667	0.516398	3	3	2	3	2.75	0.5
Telehealth Eye Test	1	1	1	1	3	1.4	0.894427	3	3	3	2	2.75	0.5	2	2	2	2	0	2	2	3	2	N/A	3	N/A	2.4	0.547723	1	1	1	1	1	0
WHOeyes	3	3	3	3	4	3.2	0.447214	4	5	5	5	4.75	0.5	4	4	4	4	0	4	4	4	3	4	5	4	4	0.57735	3	3	2	4	3	0.816497
LooC - Mobile eye test	5	4	4	4	5	4.4	0.547723	5	5	5	5	5	0	5	5	5	5	0	5	5	4	4	5	2	N/A	4.16667	1.16905	5	4	5	5	4.75	0.5

## Sheet: Combined Apple Means
Apple																Apple
App Name	Engagement Mean	SD	Functionality Mean	SD	Aesthetics Mean	SD	Information Mean	SD	Subjective Quality Mean	SD	Total Mean	SD				App Name (Developer)	Engagement, mean (SD)	Functionality, mean (SD)	Aesthetics, mean (SD)	Information, mean (SD)	Subjective Quality, mean (SD)	Total, mean (SD)
Asia Retina	2.6	0.894427	4	0	4	0	3.6	0.547723	2.5	0.57735	3.34	0.74027				Asia Retina (Skubbs)	2.60 (0.89)	4.00 (0.00)	4.00 (0.00)	3.60 (0.55)	2.50 (0.58)	3.34 (0.74)
Easy Vision Log	3.4	0.547723	4	0	3.66667	0.57735	3.6	0.894427	1.75	0.5	3.28333	0.883962				Easy Vision Log (Kentaro Hosokawa)	3.40 (0.55)	4.00 (0.00)	3.67 (0.58)	3.60 (0.89)	1.75 (0.50)	3.28 (0.88)
Eye Handbook	4.2	0.83666	4	0	4	0	4.66667	0.516398	4.25	0.5	4.22333	0.272743				Eye Handbook (Cloud Nine Development LLC)	4.20 (0.84)	4.00 (0.00)	4.00 (0.00)	4.67 (0.52)	4.25 (0.50)	4.22 (0.27)
Eye Patient	4	0.707107	4.75	0.5	4.33333	0.57735	4.5	0.83666	4	0	4.31667	0.324893				Eye Patient (Cloud Nine Development LLC)	4.00 (0.71)	4.75 (0.50)	4.33 (0.58)	4.50 (0.84)	4.00 (0.00)	4.32 (0.32)
Eye Test 2020	2	0.707107	3.25	0.5	2.33333	0.57735	2.83333	0.752773	1.75	0.5	2.43333	0.610669				Eye Test 2020 (Isam Al Saadi)	2.00 (0.71)	3.25 (0.50)	2.33 (0.58)	2.83 (0.75)	1.75 (0.50)	2.43 (0.61)
Eye Test Snellen Ishihara	1.2	0.447214	3.75	0.5	2.33333	0.57735	2.66667	1.1547	1	0	2.19	1.12667				Eye Test Snellen Ishihara (Claire Holmes)	1.20 (0.45)	3.75 (0.50)	2.33 (0.58)	2.67 (1.15)	1.00 (0.00)	2.19 (1.13)
Eye XM Virtual Visit	2.6	0.894427	2.75	0.5	3	0	3	0	1.75	0.5	2.62	0.515509				Eye XM Virtual Visit (Eyenexo LLC)	2.60 (0.89)	2.75 (0.50)	3.00 (0.00)	3.00 (0.00)	1.75 (0.50)	2.62 (0.52)
E-Y-E-Check	2.6	0.894427	3.75	0.5	3	0	3.2	0.447214	1.75	0.5	2.86	0.746157				E-Y-E-Check (yinswork)	2.60 (0.89)	3.75 (0.50)	3.00 (0.00)	3.20 (0.45)	1.75 (0.50)	2.86 (0.75)
eyeCuity: Near Vision Card	1.8	0.83666	3.75	0.5	3.33333	0.57735	3.2	0.447214	1.75	0.5	2.76667	0.927886				eyeCuity: Near Vision Card (Isdin Oke)	1.80 (0.84)	3.75 (0.50)	3.33 (0.58)	3.20 (0.45)	1.75 (0.50)	2.77 (0.93)
Eyes Checker	1.6	0.894427	3	0	1.66667	1.1547	2.4	0.547723	1.75	0.5	2.08333	0.603922				Eyes Checker (Isam Al Saadi)	1.60 (0.89)	3.00 (0.00)	1.67 (1.15)	2.40 (0.55)	1.75 (0.50)	2.08 (0.60)
Eye'sTest	2	0.707107	4	0	3.33333	0.57735	3	0	1.75	0.5	2.81667	0.936156				Eye'sTest (Takeshi Kawai)	2.00 (0.71)	4.00 (0.00)	3.33 (0.58)	3.00 (0.00)	1.75 (0.50)	2.82 (0.94)
EyeTesterFree	1.2	0.447214	2	0.816497	2	0	1.66667	0.57735	1	0	1.57333	0.4585				EyeTesterFree (FUSO PRECISION)	1.20 (0.45)	2.00 (0.82)	2.00 (0.00)	1.67 (0.58)	1.00 (0.00)	1.57 (0.46)
eyeTests Easy	2	0.707107	2	0	1.66667	0.57735	2.5	0.57735	1.25	0.5	1.88333	0.462481				eyeTests Easy (George Kong softwares)	2.00 (0.71)	2.00 (0.00)	1.67 (0.58)	2.50 (0.58)	1.25 (0.50)	1.88 (0.46)
Home Vision Check	2.8	0.83666	4	0	3.33333	0.57735	3.83333	0.408248	2.25	0.957427	3.24333	0.726636				Home vision check (Zachary Silver)	2.80 (0.84)	4.00 (0.00)	3.33 (0.58)	3.83 (0.41)	2.25 (0.96)	3.24 (0.73)
NYU Langone Eye Test	2.8	0.83666	4.25	0.5	4	0	3.86667	0.326599	2.25	0.957427	3.43333	0.862731				NYU Langone Eye Test (NYU Langone Medical Center)	2.80 (0.84)	4.25 (0.50)	4.00 (0.00)	3.87 (0.33)	2.25 (0.96)	3.43 (0.86)
OcularCheck: Acuity Exam	3	0.707107	4.25	0.5	3.66667	0.57735	3.85714	0.690066	2.5	0.57735	3.45476	0.699571				OcularCheck: Acuity Exam (Project ORBIS International Inc)	3.00 (0.71)	4.25 (0.50)	3.67 (0.58)	3.86 (0.69)	2.50 (0.58)	3.45 (0.70)
REST Rapid Eye Screening Test	2.6	0.547723	4	0	3.66667	0.57735	3	0	1.75	0.5	3.00333	0.889788				REST Rapid Eye Screening Test (ZU QUAN IK)	2.60 (0.55)	4.00 (0.00)	3.67 (0.58)	3.00 (0.00)	1.75 (0.50)	3.00 (0.89)
Smart Optometry - Eye Tests	3.2	0.447214	4	0	4	0	3.66667	0.516398	2.75	0.5	3.52333	0.542576				Smart Optometry - Eye Tests (Smart Optometry)	3.20 (0.45)	4.00 (0.00)	4.00 (0.00)	3.67 (0.52)	2.75 (0.50)	3.52 (0.54)
Telehealth Eye Test	1.4	0.894427	2.75	0.5	2	0	2.4	0.547723	1	0	1.91	0.714493				Telehealth Eye Test (Just for Eyes)	1.40 (0.89)	2.75 (0.50)	2.00 (0.00)	2.40 (0.55)	1.00 (0.00)	1.91 (0.71)
WHOeyes	3.2	0.447214	4.75	0.5	4	0	4	0.57735	3	0.816497	3.79	0.703918				WHOeyes (World Health Organization)	3.20 (0.45)	4.75 (0.50)	4.00 (0.00)	4.00 (0.58)	3.00 (0.82)	3.79 (0.70)
LooC - Mobile eye test	4.4	0.547723	5	0	5	0	4.16667	1.16905	4.75	0.5	4.66333	0.370885
Total:	2.6	0.933809	3.71429	0.818862	3.25397	0.936333	3.31542	0.761937	2.21429	1.04668	3.01959	0.83894
																Overall mean (SD, range)	2.51 (0.86, 1.20 - 4.20)	3.65 (0.78, 2.00 - 4.75)	3.17 (0.87, 1.67 - 4.33)	3.27 (0.76, 1.67 - 4.67)	2.09 (0.89, 1.00 - 4.25)	2.94 (0.77, 1.57 - 4.32)
Minimum	1.2		2		1.66667		1.66667		1		1.57333
Maximum	4.4		5		5		4.66667		4.75		4.66333
